# Supplementary material for: Cardiorespiratory, enzymatic and hormonal responses during and after walking while fasting
Source: PLoS One. 2018 Mar 1;13(3):e0193702. doi: 10.1371/journal.pone.0193702 (PMC5833199; doi:10.1371/journal.pone.0193702)
Supplement: S1 File — (XLSX) [file pone.0193702.s001.xlsx]

## Sheet: Antropometric
Age (years)	Height (cm)	Weight (kg)	Fat (%)
28	173	67.4	9.8
22	169	64.5	6.8
21	176	75	6.07
21	177	75	7.7
23	176	74	4.81
20	186	76	4.02
20	171	68	8.12
22	174	73	7.52
20	181	76	10.41

## Sheet: VO2
Session	VO2 rest (ml/kg/min)	VO2 session (l/min)	VO2 session (ml/kg/min)	HR session	RER session	VO2session 15 min (l/min)	VO2 session15 min (ml/Kg/min)	HR session 15 min	RER session 15 min	VO2session15- 30 min (l/min)	VO2 session 15-30 min (ml/Kg/min)	HR session 15-30 min	RER session 15-30 min	VO2session 30-45 min (l/min)	VO2 session 30-45 min (ml/Kg/min)	HR session 30-45 min	RER session 30-45 min	VO2rec 5min(ml/kg/min)	VO2rec 10min(ml/kg/min)	VO2rec 15min(ml/kg/min)	VO2rec 20min(ml/kg/min)	VO2rec 25min(ml/kg/min)	VO2rec 30min(ml/kg/min)
1	4.01	1.19	17.59	103.83	0.92	1.17	17.44	94.35	0.89	1.16	17.38	104.91	0.95	1.2	18.25	120	1.01	5.75	3.91	3.46	3.53	3.74	3.9
1	4.6	1.24	19.37	108.13	0.9	1.29	20.17	99.98	0.87	1.21	18.96	109.83	0.92	1.21	18.95	115.12	0.92	6.8	3.96	3.85	3.67	4.71	4.06
1	3.4	1.36	18.07	91.55	0.88	1.31	17.51	88.48	0.87	1.37	18.25	91.4	0.89	1.39	18.52	95.15	0.89	7.7	4.5	4.5	4.14	4.02	4.29
1	4.72	1.5	20.01	103.44	1.01	1.51	20.07	100.8	1	1.47	19.71	107.08	1.03	1.51	20.23	102.45	1.03	5.99	4.1	3.72	3.96	3.9	3.47
1	4.67	1.69	22.01	95	0.94	1.69	23.1	90	0.88	1.63	22.3	94	0.97	1.68	22.4	96	0.91	5.29	4.2	3.9	3.93	3.88	3.37
1	3.65	2.02	25.19	140.94	0.94	1.92	23.97	145.64	0.96	2.03	25.4	140.69	0.94	2.1	26.27	136.25	0.91	9.38	5.52	5.82	5.07	5.65	5.65
1	4.2	1.39	20.4	95.76	0.85	1.31	19.3	91.83	0.83	1.41	20.78	96.41	0.87	1.45	21.27	99.63	0.87	10.6	5.9	5.68	3.97	4.65	4.18
1	3.3	1.14	15.89	83.82	0.86	1.14	15.77	82.91	0.85	1.16	16.08	83.98	0.86	1.14	15.83	84.69	0.87	9.92	3.74	3.32	3.16	3.69	3.49
1	3.73	1.43	18.51	105.37	0.83	1.39	18.05	100.68	0.82	1.44	18.76	107.05	0.83	1.44	18.75	108.69	0.83	7.19	4.46	4.14	4.49	4.59	4.49
2	3.57	1.15	16.57	122	0.92	1.17	17.47	107	0.92	1.16	17.36	113.33	0.93	1.13	16.85	118.09	0.91	6.57	4.32	4.03	4.1	3.63	3.21
2	4.17	1.28	19.55	108.38	0.93	1.27	19.56	102.31	0.92	1.29	19.83	109.95	0.95	1.28	19.76	113.17	0.92	8.8	4.69	4.18	4.48	4.78	4.75
2	3.9	1.41	18.74	102.82	0.89	1.39	18.31	104	0.96	1.41	18.82	104.93	0.92	1.41	18.89	107.45	0.9	8.17	5.48	5.08	5.42	4.54	4.47
2	4.44	1.57	20.96	107.46	1.02	1.57	20.98	97.9	1.01	1.57	20.9	110.74	1.03	1.58	21.01	107.68	1.02	7.94	6.21	6.23	5.59	4.82	4.96
2	3.69	1.73	23.44	97	0.93	1.74	23.54	93	0.95	1.73	23.44	98	0.97	1.73	23.32	99	0.92	6.31	4.81	4.78	4.51	4.8	4.66
2	3.94	2.2	28.92	150	0.93	2.11	27.8	139.5	0.94	2.23	29.33	154.33	0.93	2.25	29.65	156.36	0.91	10.81	7.25	6.73	6.67	7.05	6.92
2	3.94	1.3	19.15	110.66	0.9	1.33	19.6	105.3	0.88	1.3	19.16	111.85	0.91	1.27	18.68	115.11	0.9	8.78	5.01	5.19	4.94	4.75	4.7
2	3.34	1.44	20.06	135.84	0.93	1.44	20.01	100.39	0.95	1.43	19.91	149.41	0.94	1.46	20.24	162.07	0.92	7.79	4.4	4.34	4.45	4.31	4.07
2	3.52	1.49	19.3	110.1	0.89	1.41	18.29	106.22	0.89	1.51	19.65	111.64	0.9	1.54	20.03	112.71	0.89	8.09	5.38	5.33	5.86	5.41	4.99
1- Fast
2 -Fed

## Sheet: FAT Carbs
Session	Fat (g/min)	Carbs (g/min)
1	0.14	1.1
1	0.15	1.19
1	0.25	1.02
1	0	1.81
1	0.23	2.82
1	0.22	1.89
1	0.35	0.83
1	0.28	0.71
1	0.42	0.7
2	0.15	1.03
2	0.17	1.05
2	0.23	1.15
2	0	1.89
2	0.2	1.62
2	0.28	1.97
2	0.24	1
2	0.16	1.34
2	0.28	1.12
1- Fast
2 -Fed

## Sheet: Hormones
Session	TestosteroneT0	TestosteroneT1	TestosteroneT2	Cortisol T0	Cortisol T1	Cortisol T2	Ratio T0	Ratio T1	Ratio T2
1	15.86	16.73	18.5	397.3	347.63	320.04	0.04	0.05	0.06
1	19.57	20.06	20.37	695.27	642.85	546.28	0.03	0.03	0.04
1	23.08	25.61	26.34	422.13	634.57	482.83	0.05	0.04	0.05
1	24.36	28.18	25.05	342.12	521.45	383.5	0.07	0.05	0.07
1	17.38	17.97	19.19	457.99	513.17	543.52	0.04	0.04	0.04
1	19.15	22.17	23.67	297.97	460.75	435.92	0.06	0.05	0.05
1	10.72	15.44	14.3	347.63	289.7	609.74	0.03	0.05	0.02
1	26.09	40.01	35.22	521.45	513.17	499.38	0.05	0.08	0.07
1	18.74	13.29	16.86	377.98	267.62	267.62	0.05	0.05	0.06
2	22.76	17.35	20.4	452.48	320.04	297.97	0.05	0.05	0.07
2	13.36	13.95	14.23	488.34	331.08	262.11	0.03	0.04	0.05
2	21.97	16.55	21.44	289.7	295.21	220.72	0.08	0.06	0.1
2	28.66	24.43	22.35	342.12	198.65	190.37	0.08	0.12	0.12
2	16.27	15.82	16.52	449.72	209.68	190.37	0.04	0.08	0.09
2	18.56	19.99	18.81	386.26	193.13	146.23	0.05	0.1	0.13
2	12.28	11.1	14.09	571.11	317.29	292.45	0.02	0.03	0.05
2	34.84	26.61	27.34	775.28	460.75	438.68	0.04	0.06	0.06
2	18.36	14.92	16.45	336.6	240.03	193.13	0.05	0.06	0.09
1- Fast
2 -Fed

## Sheet: enzymatic
Session	Glucose T0	Glucose T1	Glucose T2	Glucose T3	Glucose T4	Glucose T5	Enzyme Lipase T0	Enzyme Lipase T1	Enzyme Lipase T2	Enzyme Lipase T3	Enzyme Lipase T4	Enzyme Lipase T5	Fat Free Acid T0	Fat Free Acid T1	Fat Free Acid T2	Fat Free Acid T3	Fat Free Acid T4	Fat Free Acid T5
1	93	90	87	89	88	89	103	107	106	105	96	91	0.29	0.29	0.36	0.38	0.43	0.46
1	91	84	87	93	87	87	88	97	93	86	79	73	0.19	0.2	0.3	0.83	0.36	0.36
1	108	97	97	99	99	97	68	73	72	68	66	61	0.69	0.4	0.3	0.62	0.54	0.4
1	105	97	86	91	91	93	82	91	87	88	92	95	0.26	0.31	0.27	0.45	0.56	0.44
1	95	90	90	95	94	92	122	97	125	99	104	88	0.24	0.22	0.29	0.34	0.32	0.28
1	90	111	99	94	94	96	126	123	112	109	110	117	0.34	0.38	0.24	0.27	0.38	0.36
1	90	83	85	88	87	83	97	94	81	86	107	80	0.24	0.23	0.26	0.47	0.39	0.36
1	93	101	90	94	97	91	131	127	127	107	103	104	0.27	0.2	0.18	0.23	0.39	0.38
1	90	91	94	92	88	83	151	147	152	138	125	122	0.46	0.3	0.26	0.31	0.34	0.27
2	91	74	87	91	96	87	106	110	109	101	95	91	0.12	0.09	0.09	0.12	0.12	0.09
2	91	58	76	94	88	85	116	118	114	109	94	92	0.22	0.14	0.16	0.26	0.22	0.13
2	96	53	75	89	77	80	83	101	89	93	89	74	0.13	0.09	0.09	0.1	0.11	0.1
2	93	60	69	82	83	86	86	123	94	89	106	80	0.2	0.13	0.17	0.22	0.17	0.17
2	90	64	79	86	91	86	281	243	209	168	211	179	0.21	0.14	0.15	0.13	0.15	0.16
2	87	80	85	84	93	86	118	136	121	116	105	120	0.33	0.11	0.11	0.11	0.13	0.11
2	99	85	91	89	90	90	112	87	94	92	75	84	0.63	0.23	0.17	0.23	0.27	0.33
2	95	57	81	92	100	81	124	101	115	118	122	115	0.23	0.15	0.13	0.2	0.2	0.14
2	87	73	91	81	68	65	137	115	134	179	133	215	0.63	0.16	0.16	0.2	0.18	0.21
1- Fast
2 -Fed
